# Supplementary material for: Effects of Tail Pinch on BDNF and trkB Expression in the Hippocampus of Roman Low- (RLA) and High-Avoidance (RHA) Rats
Source: Int J Mol Sci. 2023 May 30;24(11):9498. doi: 10.3390/ijms24119498 (PMC10253481; doi:10.3390/ijms24119498)
Supplement: Supplementary file 1 [file ijms-24-09498-s001.zip]

Archive with 1 entries (1 files):
- ijms-2394963-supplementary.pdf
